# Supplementary material for: Short-duration selective decontamination of the digestive tract infection control does not contribute to increased antimicrobial resistance burden in a pilot cluster randomised trial (the ARCTIC Study)
Source: Gut. 2024 Jan 22;73(6):910–21. doi: 10.1136/gutjnl-2023-330851 (PMC11103307; doi:10.1136/gutjnl-2023-330851)
Supplement: Supplementary data [file gutjnl-2023-330851supp003.csv]

Location	Sam_ID	Participant	Dehosted_Pairs	Raw_Pairs	Kraken2_reads	Sequencing_Run	Extraction_Kit	Raw_Length	R1_Trimmed_length_Mode	R2_Trimmed_length_Mode
Upper_GI	I104t1	I104	1643472	4333621	1797119	2	1	150	150	150
Upper_GI	I104t2	I104	530866	6525175	913962	2	1	150	150	150
Upper_GI	I104t3	I104	4104769	7365662	4289497	2	1	150	150	150
Upper_GI	I105t1	I105	994872	4641838	1208490	2	1	150	150	150
Upper_GI	I105t2	I105	399971	3835479	583147	2	1	150	150	150
Upper_GI	I106t1	I106	635156	3863777	827454	2	1	150	150	150
Upper_GI	I106t2	I106	8906438	121707181	14803617	2	1	150	150	150
Upper_GI	I107t1	I107	2601965	31878594	4330774	2	1	150	150	150
Upper_GI	I107t2	I107	1163667	15815749	2026694	2	1	150	150	150
Upper_GI	I107t3	I107	657282	1759875	700242	2	1	150	150	150
Upper_GI	I108t1	I108	1163708	15563303	1867713	2	1	150	150	150
Upper_GI	I108t2	I108	1378952	15457268	2035246	2	1	150	150	150
Upper_GI	I109t1	I109	1549016	19412032	2268909	2	1	150	150	150
Upper_GI	I109t2	I109	917630	13745617	1357768	2	1	150	150	150
Upper_GI	I109t3	I109	1814280	14974232	2416303	2	1	150	150	150
Upper_GI	I110t1	I110	2282390	15306268	2867554	2	1	150	150	150
Upper_GI	I110t2	I110	578990	2293757	654389	2	1	150	150	150
Upper_GI	I111t1	I111	223574	2823474	313702	2	1	150	150	150
Upper_GI	I111t2	I111	2287204	17503162	2978511	2	1	150	150	150
Upper_GI	I111t3	I111	1110857	15847921	1876410	2	1	150	150	150
Upper_GI	I112t1	I112	1308900	1801897	1330841	2	1	150	150	150
Upper_GI	I112t2	I112	1066554	1667818	1092312	2	1	150	150	150
Upper_GI	I112t3	I112	1298499	19222808	2133401	2	1	150	150	150
Upper_GI	I113t1	I113	1552716	17020328	2407775	2	1	150	150	150
Upper_GI	I113t2	I113	2102854	17088935	2851168	2	1	150	150	150
Upper_GI	I113t3	I113	1684716	3139873	1743167	2	1	150	150	150
Upper_GI	I114t1	I114	1068540	15552128	1616908	2	1	150	150	150
Upper_GI	I114t2	I114	294017	1697675	347941	2	1	150	150	150
Upper_GI	I115t1	I115	1415381	5546774	1632575	2	1	150	150	150
Upper_GI	I115t2	I115	661490	7031413	1016424	2	1	150	150	150
Upper_GI	I132t1	I132	565481	7055008	857113	2	1	150	150	150
Upper_GI	I132t2	I132	687437	8457631	1141677	2	1	150	150	150
Upper_GI	I133t1	I133	1313990	7678628	1679675	2	1	150	150	150
Upper_GI	I133t2	I133	772891	6911999	1100671	2	1	150	150	150
Upper_GI	I134t1	I134	1534660	5110573	1744164	2	1	150	150	150
Upper_GI	I134t2	I134	853704	6666642	1188691	2	1	150	150	150
Upper_GI	I134t3	I134	2536622	5098929	2678836	2	1	150	150	150
Upper_GI	I135t1	I135	2969884	4154590	3037485	2	1	150	150	150
Upper_GI	I135t2	I135	307391	2780259	464710	2	1	150	150	150
Upper_GI	I136t1	I136	1553807	20228908	2668508	2	1	150	150	150
Upper_GI	I136t2	I136	612464	5033793	864739	2	1	150	150	150
Upper_GI	U101t1	U101	533105	5050464	773806	2	1	150	150	150
Upper_GI	U101t2	U101	698960	3309647	829558	2	1	150	150	150
Upper_GI	U101t3	U101	3528843	4426846	3582704	2	1	150	150	150
Upper_GI	U102t1	U102	1281924	17825760	2129729	2	1	150	150	150
Upper_GI	U102t2	U102	714328	6020076	1041380	2	1	150	150	150
Upper_GI	U103t2	U103	1623415	5454511	1857214	2	1	150	150	150
Upper_GI	U116t1	U116	402498	4566797	623752	2	1	150	150	150
Upper_GI	U116t2	U116	2167363	5211838	2303791	2	1	150	150	150
Upper_GI	U117t1	U117	1038875	4739339	1235846	2	1	150	150	150
Upper_GI	U117t2	U117	1399823	19097658	2413823	2	1	150	150	150
Upper_GI	U117t3	U117	481022	5504379	723586	2	1	150	150	150
Upper_GI	U118t1	U118	2537549	3161724	2577464	2	1	150	150	150
Upper_GI	U118t2	U118	1714952	6744003	2016793	2	1	150	150	150
Upper_GI	U119t1	U119	881780	6718819	1187345	2	1	150	150	150
Upper_GI	U119t2	U119	1850097	4353457	1988579	2	1	150	150	150
Upper_GI	U120t1	U120	1298758	6502293	1569664	2	1	150	150	150
Upper_GI	U121t2	U121	2676408	5846305	2839178	2	1	150	150	150
Upper_GI	U122t1	U122	3387414	5407472	5385070	2	1	150	150	150
Upper_GI	U122t2	U122	505817	3355320	644178	2	1	150	150	150
Upper_GI	U122t3	U122	1212129	2791310	1275113	2	1	150	150	150
Upper_GI	U123t1	U123	2006056	3362496	2072665	2	1	150	150	150
Upper_GI	U123t2	U123	510103	5832544	798155	2	1	150	150	150
Upper_GI	U124t1	U124	803132	8161115	1188248	2	1	150	150	150
Upper_GI	U124t2	U124	1511487	19729955	2387491	2	1	150	150	150
Upper_GI	U124t3	U124	2457301	8106063	2792308	2	1	150	150	150
Upper_GI	U125t1	U125	4005155	15058208	4633049	2	1	150	150	150
Upper_GI	U125t2	U125	1094473	3687850	1233754	2	1	150	150	150
Upper_GI	U126t1	U126	1285252	16911159	2230060	2	1	150	150	150
Upper_GI	U126t2	U126	362633	3854492	564501	2	1	150	150	150
Upper_GI	U126t3	U126	4426777	4991532	4459352	2	1	150	150	150
Upper_GI	U127t1	U127	1724726	6778542	2023295	2	1	150	150	150
Upper_GI	U127t2	U127	609901	7146074	966567	2	1	150	150	150
Upper_GI	U127t3	U127	2219534	3637879	2305094	2	1	150	150	150
Upper_GI	U128t1	U128	598668	4907014	857593	2	1	150	150	150
Upper_GI	U128t2	U128	555974	4045701	771787	2	1	150	150	150
Upper_GI	U129t1	U129	791830	3299844	949161	2	1	150	150	150
Upper_GI	U129t2	U129	1737160	20942615	2944429	2	1	150	150	150
Upper_GI	U129t3	U129	741078	4282146	984031	2	1	150	150	150
Upper_GI	U130t1	U130	715329	3412388	884269	2	1	150	150	150
Upper_GI	U130t2	U130	1472384	17363111	2388463	2	1	150	150	150
Upper_GI	U131t1	U131	1008814	5572243	1283830	2	1	150	150	150
Upper_GI	U131t2	U131	1238634	5480978	1472248	2	1	150	150	150
Upper_GI	U131t3	U131	3520311	4037225	3550708	2	1	150	150	150
Lower_GI	I104t1	I104	12773402	21199325	12773402	1	1	150	150	150
Lower_GI	I104t2	I104	7817513	49727411	7817513	1	1	150	150	150
Lower_GI	I104t3	I104	13241464	13319006	13241464	1	1	150	150	150
Lower_GI	I105t1	I105	9046291	27079778	9046291	1	1	150	150	150
Lower_GI	I105t2	I105	25322315	31005297	25322315	1	1	150	150	150
Lower_GI	I106t1	I106	14462050	35347128	14462050	1	1	150	150	150
Lower_GI	I106t2	I106	8101974	30923899	8101974	1	1	150	150	150
Lower_GI	I107t1	I107	7372013	46494150	7372013	1	1	150	150	150
Lower_GI	I107t2	I107	36285054	39308987	36285054	1	1	150	150	150
Lower_GI	I107t3	I107	23570796	23615148	23570796	1	1	150	150	150
Lower_GI	I108t1	I108	22916728	42000895	22916728	1	1	150	150	150
Lower_GI	I108t2	I108	62737194	64467996	62737194	1	1	150	150	150
Lower_GI	I109t1	I109	7634806	23138832	7634806	1	1	150	150	150
Lower_GI	I109t2	I109	37088761	40090378	37088761	1	1	150	150	150
Lower_GI	I109t3	I109	16381322	16525479	16381322	1	1	150	150	150
Lower_GI	I110t1	I110	22992952	25109503	22992952	1	1	150	150	150
Lower_GI	I110t2	I110	12904001	26928332	12904001	1	1	150	150	150
Lower_GI	I111t1	I111	5179595	18257244	5179595	1	1	150	150	150
Lower_GI	I111t2	I111	21023167	21082128	21023167	1	1	150	150	150
Lower_GI	I111t3	I111	7131486	37608983	7131486	1	1	150	150	150
Lower_GI	I112t1	I112	29551769	29676092	29551769	1	1	150	150	150
Lower_GI	I112t2	I112	13037367	37774820	13037367	1	1	150	150	150
Lower_GI	I112t3	I112	47211781	48142335	47211781	1	1	150	150	150
Lower_GI	I113t1	I113	30887211	51312542	30887211	1	1	150	150	150
Lower_GI	I113t2	I113	11793357	42228751	11793357	1	1	150	150	150
Lower_GI	I113t3	I113	18921790	19081461	18921790	1	1	150	150	150
Lower_GI	I114t1	I114	42589872	46207360	42589872	1	1	150	150	150
Lower_GI	I114t2	I114	56502485	57548760	56502485	1	1	150	150	150
Lower_GI	I115t1	I115	30866704	63826745	30866704	1	1	150	150	150
Lower_GI	I115t2	I115	28203992	56526030	28203992	1	1	150	150	150
Lower_GI	I132t1	I132	58479575	59202656	58479575	1	1	150	150	150
Lower_GI	I132t2	I132	11117458	37204120	11117458	1	1	150	150	150
Lower_GI	I133t1	I133	42165190	84461600	42165190	1	1	150	150	150
Lower_GI	I133t2	I133	16789699	50359371	16789699	1	1	150	150	150
Lower_GI	I134t1	I134	7053220	19854647	7053220	1	1	150	150	150
Lower_GI	I134t2	I134	3585500	7041172	3585500	1	1	150	150	150
Lower_GI	I134t3	I134	18336851	18368932	18336851	1	1	150	150	150
Lower_GI	I135t1	I135	32746925	39832376	32746925	1	1	150	150	150
Lower_GI	I135t2	I135	69820648	73958105	69820648	1	1	150	150	150
Lower_GI	I136t1	I136	6070093	22686682	6070093	1	1	150	150	150
Lower_GI	I136t2	I136	5053514	40712429	5053514	1	1	150	150	150
Lower_GI	U101t1	U101	42620310	42749446	42620310	1	1	150	150	150
Lower_GI	U101t2	U101	23394353	23554854	23394353	1	1	150	150	150
Lower_GI	U101t3	U101	17592954	17735756	17592954	1	1	150	150	150
Lower_GI	U102t1	U102	13153315	61524543	13153315	1	1	150	150	150
Lower_GI	U102t2	U102	38440854	38695545	38440854	1	1	150	150	150
Lower_GI	U103t1	U103	10445612	45731487	10445612	1	1	150	150	150
Lower_GI	U103t2	U103	30294896	30397726	30294896	1	1	150	150	150
Lower_GI	U116t1	U116	6041132	35435342	6041132	1	1	150	150	150
Lower_GI	U116t2	U116	4992717	36733734	4992717	1	1	150	150	150
Lower_GI	U117t1	U117	106977015	113339402	106977015	1	1	150	150	150
Lower_GI	U117t2	U117	3736475	23473988	3736475	1	1	150	150	150
Lower_GI	U117t3	U117	11618702	11713124	11618702	1	1	150	150	150
Lower_GI	U118t1	U118	9772352	28189717	9772352	1	1	150	150	150
Lower_GI	U118t2	U118	27625292	57362169	27625292	1	1	150	150	150
Lower_GI	U119t1	U119	37273572	53234603	37273572	1	1	150	150	150
Lower_GI	U119t2	U119	25340852	34173577	25340852	1	1	150	150	150
Lower_GI	U120t1	U120	17191566	43171957	17191566	1	1	150	150	150
Lower_GI	U120t2	U120	100815605	142453702	100815605	1	1	150	150	150
Lower_GI	U121t1	U121	24080416	101650923	24080416	1	1	150	150	150
Lower_GI	U121t2	U121	9800650	38444672	9800650	1	1	150	150	150
Lower_GI	U122t1	U122	8938878	14991525	8938878	1	1	150	150	150
Lower_GI	U122t2	U122	6824810	24876235	6824810	1	1	150	150	150
Lower_GI	U122t3	U122	17085912	17165801	17085912	1	1	150	150	150
Lower_GI	U123t1	U123	5084954	17247490	5084954	1	1	150	150	150
Lower_GI	U123t2	U123	3094348	19873169	3094348	1	1	150	150	150
Lower_GI	U124t1	U124	19344742	19711985	19344742	1	1	150	150	150
Lower_GI	U124t2	U124	11323035	11543883	11323035	1	1	150	150	150
Lower_GI	U124t3	U124	33028147	33131056	33028147	1	1	150	150	150
Lower_GI	U125t1	U125	16016516	16621044	16016516	1	1	150	150	150
Lower_GI	U125t2	U125	21848210	44653061	21848210	1	1	150	150	150
Lower_GI	U125t3	U125	48556786	48773758	48556786	1	1	150	150	150
Lower_GI	U126t1	U126	7774157	61094007	7774157	1	1	150	150	150
Lower_GI	U126t2	U126	1827267	18384105	1827267	1	1	150	150	150
Lower_GI	U126t3	U126	7084598	13103613	7084598	1	1	150	150	150
Lower_GI	U127t1	U127	6654521	6713116	6654521	1	1	150	150	150
Lower_GI	U127t2	U127	18001054	18112800	18001054	1	1	150	150	150
Lower_GI	U127t3	U127	14734236	14803076	14734236	1	1	150	150	150
Lower_GI	U128t1	U128	17991197	19805602	17991197	1	1	150	150	150
Lower_GI	U128t2	U128	73181895	74916714	73181895	1	1	150	150	150
Lower_GI	U129t1	U129	47196687	47327421	47196687	1	1	150	150	150
Lower_GI	U129t2	U129	25693208	25802018	25693208	1	1	150	150	150
Lower_GI	U129t3	U129	18643967	18733419	18643967	1	1	150	150	150
Lower_GI	U130t1	U130	44133512	47629201	44133512	1	1	150	150	150
Lower_GI	U130t2	U130	42494975	51041445	42494975	1	1	150	150	150
Lower_GI	U131t1	U131	21749936	21865505	21749936	1	1	150	150	150
Lower_GI	U131t2	U131	30708145	31234079	30708145	1	1	150	150	150
Lower_GI	U131t3	U131	10912989	10999528	10912989	1	1	150	150	150
