# Supplementary material for: Short-duration selective decontamination of the digestive tract infection control does not contribute to increased antimicrobial resistance burden in a pilot cluster randomised trial (the ARCTIC Study)
Source: Gut. 2024 Jan 22;73(6):910–21. doi: 10.1136/gutjnl-2023-330851 (PMC11103307; doi:10.1136/gutjnl-2023-330851)
Supplement: Supplementary data [file gutjnl-2023-330851supp004.csv]

Prjct	Sample	DehostedPairs	ReadsMapped	RawReads	SeqRun	RawSeqLen	R1_Trimmed_length_Mode	R2_Trimmed_length_Mode
Crit_Con	C001_A	8716655	11497082	78105185	4	150	150	150
Crit_Con	C003_A	68750891	68753647	68933446	4	150	150	150
Crit_Con	C004_A	4784690	4787862	6872951	4	150	150	150
Crit_Con	C005_A	656722	765887	4118324	4	150	150	150
Crit_Con	C007_A	13298931	15191098	61133797	4	150	150	150
Crit_Con	C009_A	10289773	12259760	66254137	4	150	150	150
Crit_Con	C010_A	82079214	82082360	82233742	4	150	150	150
Crit_Con	C011_A	894641	990498	3893227	4	150	150	150
Crit_Con	C012_A	4652907	4656354	5843237	4	150	150	150
Crit_Con	C013_A	1856447	2443538	14222514	4	150	150	150
Crit_Con	C014_A	1989188	2095455	7980887	4	150	150	150
Crit_Con	C015_A	9585989	9932021	17934097	3	150	150	150
Crit_Con	C020_A	9951861	9961419	10803900	3	150	150	150
Crit_Con	C021_A	3338999	3362579	6846753	5	150	150	150
Crit_Con	C024_A	15023254	15122416	14356372	5	150	150	150
Crit_Con	C025_A	1181630	1665907	16947132	3	150	150	150
Crit_Con	C026_A	27023239	27076626	28060278	3	150	150	150
Crit_Con	C027_A	7026105	7796224	19507557	3	150	150	150
Crit_Con	C028_A	22246057	22524878	26557929	5	150	150	150
Crit_Con	C031_A	4604611	4908166	8260841	5	150	150	150
Crit_Con	C032_A	28463129	28564058	29896232	5	150	150	150
Crit_Con	C035_A	11727866	11925486	18967058	5	150	150	150
Crit_Con	C036_A	47049001	14743138	47217531	5	150	150	150
Crit_Con	C037_A	6064458	6788687	25373161	5	150	150	150
Crit_Con	C038_A	29546200	29551425	29745302	5	150	150	150
Crit_Con	C039_A	13158980	13636982	29401541	5	150	150	150
Crit_Con	C040_A	3363310	5031320	33324042	5	150	150	150
Crit_Con	C041_A	19673627	20577656	35381985	3	150	150	150
Crit_Con	C042_A	40038526	41101335	60561794	3	150	150	150
Crit_Con	C043_A	31528089	34646632	50705124	3	150	150	150
Crit_Con	C047_A	6536768	6536768	50079882	5	150	150	150
Crit_Con	C048_A	16027476	12020607	41509163	5	150	150	150
Crit_Con	C049_A	2184197	3687244	25203972	5	150	150	150
Crit_Con	C050_A	33542126	34314188	47797507	3	150	150	150
Crit_Con	C051_A	4731805	5152791	14217369	3	150	150	150
Crit_Con	C052_A	24609931	24821290	27895706	3	150	150	150
Crit_Con	C053_A	6646999	7031333	13303786	3	150	150	150
Crit_Con	C054_A	17939113	17991452	19229607	5	150	150	150
Crit_Con	C055_A	5217080	7076905	33163793	5	150	150	150
Crit_Con	C058_A	10866589	12394304	25732893	3	150	150	150
Crit_Con	C059_A	34358480	34383424	35187203	3	150	150	150
Crit_Con	C062_A	55216800	55431368	57573741	3	150	150	150
Crit_Con	C063_A	34697898	34720132	35196921	5	150	150	150
Crit_Con	C064_A	30547302	32108155	50956204	3	150	150	150
Crit_Con	C065_A	23809058	25335885	37009942	5	150	150	150
Crit_Con	C066_A	46997760	42725236	55864507	5	150	150	150
Crit_Con	C067_A	3302467	6029376	40936321	3	150	150	150
Crit_Con	C068_A	4835643	7798122	57018241	3	150	150	150
Crit_Con	C070_A	17402082	17426276	13529446	5	150	150	150
Crit_Con	C071_A	22946512	22968650	23427097	3	150	150	150
Crit_Con	C072_A	64730043	129309515	64926783	3	150	150	150
Crit_Con	C073_A	69348591	69412839	70626210	5	150	150	150
Crit_Con	C075_A	25702261	25742607	28353206	5	150	150	150
Crit_Con	C076_A	20997273	21568423	28148708	5	150	150	150
Crit_Con	C077_A	28597490	28672162	30181022	5	150	150	150
Crit_Con	C078_A	4762037	7229454	24383072	3	150	150	150
Crit_Con	C080_A	37813557	39278301	52603360	5	150	150	150
Crit_Con	C081_A	49484752	49491376	49589369	3	150	150	150
Crit_Con	C082_A	21768171	21791706	21936537	3	150	150	150
Crit_Con	C084_A	20706878	18824434	85758835	3	150	150	150
Crit_Con	C086_A	10168346	10844952	21441717	5	150	150	150
Crit_Con	C087_A	1524436	3483209	20929531	3	150	150	150
Crit_Con	C093_A	23051469	23067880	23243118	5	150	150	150
Crit_Con	C094_A	29678210	29697181	29853289	3	150	150	150
Crit_Con	C095_A	30662567	31831216	51943720	3	150	150	150
Crit_Con	C097_A	75364487	150728974	106695703	3	150	150	150
Crit_Con	C099_A	60320433	60547190	63245966	3	150	150	150
Crit_Con	C100_A	2584688	6147142	24006209	3	150	150	150
Crit_Con	C102_A	16181853	17491563	26146056	3	150	150	150
Crit_Con	C103_A	6594926	7141045	14872474	3	150	150	150
Crit_Con	C105_A	4068905	5936972	23270777	3	150	150	150
Crit_Con	C107_A	2447168	6149475	26462358	3	150	150	150
Crit_Con	C108_A	3440066	5005240	19887521	3,5	150	150	150
Crit_Con	C109_A	5814826	8388926	27632958	3	150	150	150
Crit_Con	C110_A	9323950	12006041	63966467	3	150	150	150
Crit_Con	C111_A	19915719	20568197	26100380	3	150	150	150
Crit_Con	C112_A	4978256	7861789	63827324	3	150	150	150
Crit_Con	C113_A	24809215	49618430	124618027	3	150	150	150
Crit_Con	C115_A	5090713	7082069	18938709	3	150	150	150
Crit_Con	C116_A	57708522	115417044	72565941	3	150	150	150
Crit_Con	C118_A	9901793	11300559	21074012	3	150	150	150
Crit_Con	C120_A	31061960	31067642	31142305	3	150	150	150
Crit_Con	C121_A	6875164	6250149	51264271	3	150	150	150
Crit_Con	C122_A	2245808	5267506	23351935	3	150	150	150
Crit_Con	C123_A	27593832	27731362	28585323	3	150	150	150
Crit_Con	C124_A	45119968	47199554	86315473	3	150	150	150
